# Supplementary material for: ﻿Re-evaluating monotypic Eleutherostylis from New Guinea and the Moluccas and its inclusion in Grewia (Malvaceae, Grewioideae)
Source: PhytoKeys. 2024 Jan 19;237:91–102. doi: 10.3897/phytokeys.237.114105 (PMC10819617; doi:10.3897/phytokeys.237.114105)
Supplement: XML Treatment for Grewia renistipulata [file phytokeys.237.114105-treatment1.xml]

<!DOCTYPE tp:taxon-treatment
  PUBLIC "-//TaxonX//DTD Taxonomic Treatment Publishing DTD v0 20100105//EN" "tax-treatment-NSO.dtd">
<tp:taxon-treatment xmlns:tp="http://www.plazi.org/taxpub"><tp:treatment-meta><kwd-group><label>Taxon classification</label><kwd>
                <named-content content-type="kingdom">Plantae</named-content>
              </kwd><kwd>
                <named-content content-type="order">Malvales</named-content>
              </kwd><kwd>
                <named-content content-type="family">Malvaceae</named-content>
              </kwd></kwd-group><mixed-citation publication-type="journal"><person-group><name><surname>Dorr</surname><given-names>Laurence J.</given-names></name><name><surname>Wurdack</surname><given-names>Kenneth J.</given-names></name></person-group><article-title>﻿Re-evaluating monotypic <italic><tp:taxon-name><tp:taxon-name-part taxon-name-part-type="genus" reg="Eleutherostylis">Eleutherostylis</tp:taxon-name-part></tp:taxon-name></italic> from New Guinea and the Moluccas and its inclusion in <italic><tp:taxon-name><tp:taxon-name-part taxon-name-part-type="genus" reg="Grewia">Grewia</tp:taxon-name-part></tp:taxon-name></italic> (<tp:taxon-name><tp:taxon-name-part taxon-name-part-type="family">Malvaceae</tp:taxon-name-part></tp:taxon-name>, <tp:taxon-name><tp:taxon-name-part taxon-name-part-type="subfamily">Grewioideae</tp:taxon-name-part></tp:taxon-name>)</article-title><source>PhytoKeys</source><day>19</day><month>01</month><year>2024</year><volume>237</volume><fpage>91</fpage><lpage>102</lpage><pub-id pub-id-type="doi">10.3897/phytokeys.237.114105</pub-id></mixed-citation></tp:treatment-meta><tp:nomenclature><label>﻿</label><tp:taxon-name>
              <object-id xmlns:xlink="http://www.w3.org/1999/xlink" content-type="arpha" xlink:type="simple">18FDF13F-0843-5349-AE38-6FDFBE9BC2F2</object-id>
              <tp:taxon-name-part taxon-name-part-type="genus" reg="Grewia">Grewia</tp:taxon-name-part>
              <tp:taxon-name-part taxon-name-part-type="species" reg="renistipulata">renistipulata</tp:taxon-name-part>
              <object-id xmlns:xlink="http://www.w3.org/1999/xlink" content-type="ipni" xlink:type="simple">urn:lsid:ipni.org:names:77334716-1</object-id>
            </tp:taxon-name><tp:taxon-authority>(Burret) Dorr</tp:taxon-authority><tp:taxon-status xmlns:xlink="http://www.w3.org/1999/xlink" xlink:type="simple">comb. nov.</tp:taxon-status><xref ref-type="fig" rid="F2">Fig. 2</xref><tp:nomenclature-citation-list><tp:nomenclature-citation><tp:taxon-name>
                  <tp:taxon-name-part taxon-name-part-type="genus" reg="Eleutherostylis">Eleutherostylis</tp:taxon-name-part>
                  <tp:taxon-name-part taxon-name-part-type="species" reg="renistipulata">renistipulata</tp:taxon-name-part>
                </tp:taxon-name><comment>Burret, Notizbl. Bot. Gart. Berlin-Dahlem 9(88): 630. 1926. Type: New Guinea. Gulf District: West bank of Vailala River, ca. 3 mi south of junction with Lohiki River, ca. 18 m elev., 3 Feb 1966 (fl, fr), <italic>R. Schodde &amp; L.A. Craven 4438</italic> (neotype, here designated: US [01210662]!; isoneotypes: A-2 sheets!, BH!, BO, BRI, CANB [162189.1], CANB [162190.3], CANB [162191.2], G, K [K000062278 as image!], L [L.2349560 as image!], LAE, PNH).</comment></tp:nomenclature-citation><tp:nomenclature-citation><tp:taxon-name>
                  <tp:taxon-name-part taxon-name-part-type="genus" reg="Grewia">Grewia</tp:taxon-name-part>
                  <tp:taxon-name-part taxon-name-part-type="species" reg="morotaiensis">morotaiensis</tp:taxon-name-part>
                </tp:taxon-name><comment>Kosterm., Reinwardtia 7(5): 444, fig. 5. 1969 (p. 444 as “<italic>raorotaiensis</italic>”; fig. 5 as “<italic>morotaiensis</italic>”). Type: Indonesia. Moluccas, Morotai Isl., Distr. Tobelo near Totodoku [sic], 30 m elev., 2 May 1949 (fr), <italic>A.J.G.H. Kostermans &amp; W. Tangkilisan 44</italic> (= <italic>bb 33752</italic>) (lectotype, here designated: [BO-1331873 as image!]; isolectotypes: A, BM, BO [BO-1331874 as image!], K, L [L 0062741 as image!], LAE, P, PNH, SING [0054550]).</comment></tp:nomenclature-citation></tp:nomenclature-citation-list></tp:nomenclature><tp:treatment-sec sec-type="material" id="SECID0E3RAE"><title>Additional specimens examined.</title><p>Indonesia. Moluccas, Morotai, Subdistr. Tobelo, north near Totodokoe, 30 m elev., 9 May 1949 (fl), <italic>A.J.G.H. Kostermans &amp; W. Tangkilisan 101</italic> (= <italic>bb 33795</italic>) (A, BO [BO-1331875 as image!], K, L [L.2349554 as image!], L [L.2349555 as image!], SING). New Guinea. [Papua New Guinea]. Gulf District, Delta Divn., Baroi Riv., near Port Romilly, 26 Feb 1951, <italic>M.F.C. Jackson 4119</italic> (BISH, BRI, L [L.2349551 as image!], LAE). Madang District: ca. 5 km SE of Faita Village, along the Ramu River, ca. 150 m elev., 29 Jul 1955 (fl), <italic>R.D. Hoogland 5044</italic> (BRI, CANB [76047.1], CANB [76047.2], L [L.2349552 as image!], L [L.2349561 as image!], LAE, MEL [MEL 2370751A]!). Madang District, Gogol Base, 18 Aug 1969 (♂), <italic>M. Kumul W. 2672</italic> (A!, L [L.2349562 as image!]). Indonesia [Netherlands New Guinea]. Hollandia, 29 Oct 1954 (fr), <italic>A. Brower Bw. 1611</italic> (L [L.2349558 as image!], LAE). Sekoli Plain, Div. Hollandia, ca. 100 m elev., 25 Feb 1960, <italic>G. Th. Iwanggin BW 9206</italic> (BISH (×2), CANB [518317.1], L [L.2349557 as image!], WAG [WAG.1834811 as image!], WAG [WAG.1834812 as image!]). Sekoli- Plain, Div. Hollandia, ca. 100 m elev., 26 Feb 1960, <italic>G. Th. Iwanggin BW 9222</italic> (BISH, CANB [51833.1], L [L.2349564 as image!], LAE). Hollandia, Berap (Nimboeran), 9 Aug 1939, <italic>Neth. Ind. For. Service bb.28959</italic> (L [L.2349556 as image!]). W. Irian, Dozai, E. of Sukarnapura (= Hollandia), 50 m elev., 24 Aug 1966 (♂), <italic>A.J.G.H. Kostermans &amp; W. Soegeng 554</italic> (CANB [339882.1], L [L.2349559 as image!]). Sekoli, O. Afd. Hollandia, 75 m elev., 26 Feb 1960, <italic>A. Noesi BW 8147</italic> (L [L.2349563 as image!], LAE). Tami, Hollandia, 19 Jan 1955, <italic>F. Schram BW 1639</italic> (CANB [51612.1], L [L.2349553 as image!], LAE).</p></tp:treatment-sec><tp:treatment-sec sec-type="Nomenclatural notes" id="SECID0E1SAE"><title>Nomenclatural notes.</title><p><xref ref-type="bibr" rid="B5">Burret (1926)</xref> based <italic><tp:taxon-name><tp:taxon-name-part taxon-name-part-type="genus" reg="Eleutherostylis">Eleutherostylis</tp:taxon-name-part><tp:taxon-name-part taxon-name-part-type="species" reg="renistipulata">renistipulata</tp:taxon-name-part></tp:taxon-name></italic> on two collections (syntypes) made by C.L. Ledermann in Sepik, Papua New Guinea: <italic>Ledermann 10535</italic> with male flowers and <italic>Ledermann 10754</italic> with female flowers and fruit. Neither of these syntypes, which were in Berlin (B), survived World War II (Juraj Paule, pers. comm.; see also <xref ref-type="bibr" rid="B9">Hiepko (1987)</xref>). <xref ref-type="bibr" rid="B22">Steenis-Kruseman (1950</xref>, <xref ref-type="bibr" rid="B23">Steenis-Kruseman 1958</xref>) noted that, in addition to Ledermann collections deposited in B, duplicate material sometimes can be found in E, K, L and SING, but no duplicates of the syntypes have been located in these Herbaria. Hence, the designation here of a neotype for the name (Fig. <xref ref-type="fig" rid="F2">2</xref>).</p><fig id="F2" position="float" orientation="portrait"><object-id xmlns:xlink="http://www.w3.org/1999/xlink" content-type="doi" xlink:type="simple">10.3897/phytokeys.237.114105.figure2</object-id><object-id xmlns:xlink="http://www.w3.org/1999/xlink" content-type="arpha" xlink:type="simple">43255625-FAA3-511E-8E90-48CE6BD1FF27</object-id><label>Figure 2.</label><caption><p>Neotype of <italic><tp:taxon-name><tp:taxon-name-part taxon-name-part-type="genus" reg="Eleutherostylis">Eleutherostylis</tp:taxon-name-part><tp:taxon-name-part taxon-name-part-type="species" reg="renistipulata">renistipulata</tp:taxon-name-part></tp:taxon-name></italic> Burret (US [01210662]).</p></caption><graphic xmlns:xlink="http://www.w3.org/1999/xlink" xlink:href="phytokeys-237-091_article-114105__-g002.jpg" position="float" orientation="portrait" xlink:type="simple" id="oo_970272.jpg"><uri content-type="original_file" xlink:type="simple">https://binary.pensoft.net/fig/970272</uri></graphic></fig><p><xref ref-type="bibr" rid="B15">Kostermans (1969)</xref> used two different epithets in the original description of <italic><tp:taxon-name><tp:taxon-name-part taxon-name-part-type="genus" reg="Grewia">Grewia</tp:taxon-name-part><tp:taxon-name-part taxon-name-part-type="species" reg="morotaiensis">morotaiensis</tp:taxon-name-part></tp:taxon-name></italic>: “raorotaiensis” in the text and “morotaiensis” in the figure caption. These epithets have equal priority. Subsequently, <xref ref-type="bibr" rid="B16">Kostermans (1972)</xref> effectively made a choice between these competing epithets when he placed <italic><tp:taxon-name><tp:taxon-name-part taxon-name-part-type="genus" reg="Grewia">G.</tp:taxon-name-part><tp:taxon-name-part taxon-name-part-type="species" reg="morotaiensis">morotaiensis</tp:taxon-name-part></tp:taxon-name></italic> in synonymy under <italic><tp:taxon-name><tp:taxon-name-part taxon-name-part-type="genus" reg="Eleutherostylis">Eleutherostylis</tp:taxon-name-part><tp:taxon-name-part taxon-name-part-type="species" reg="renistipulata">renistipulata</tp:taxon-name-part></tp:taxon-name></italic> (see <xref ref-type="bibr" rid="B21">Turland et al. (2018</xref>; Art. 11.5)).</p></tp:treatment-sec><ref-list><ref id="B5"><mixed-citation xmlns:xlink="http://www.w3.org/1999/xlink" xlink:type="simple"><person-group><name name-style="western"><surname>Burret</surname><given-names>M</given-names></name></person-group> (<year>1926</year>) <article-title>Beiträge zur Kenntnis der Tiliaceen.</article-title><source>Notizblatt des Botanischen Gartens und Museums zu Berlin-Dahlem</source><volume>9</volume>(<issue>88</issue>): <fpage>592</fpage>–<lpage>880</lpage>. <ext-link xlink:href="10.2307/3994327" ext-link-type="doi" xlink:type="simple">https://doi.org/10.2307/3994327</ext-link></mixed-citation></ref><ref id="B9"><mixed-citation xmlns:xlink="http://www.w3.org/1999/xlink" xlink:type="simple"><person-group><name name-style="western"><surname>Hiepko</surname><given-names>P</given-names></name></person-group> (<year>1987</year>) <article-title>The collections of the Botanical Museum Berlin-Dahlem (B) and their history.</article-title><source>Englera</source><volume>7</volume>: <fpage>219</fpage>–<lpage>252</lpage>.</mixed-citation></ref><ref id="B22"><mixed-citation xmlns:xlink="http://www.w3.org/1999/xlink" xlink:type="simple"><person-group><name name-style="western"><surname>van Steenis-Kruseman</surname><given-names>MJ</given-names></name></person-group> (<year>1950</year>) Malaysian plant collectors and collections being a cyclopaedia of botanical exploration in Malaysia and a guide to the concerned literature up to the year 1950. Flora Malesiana, ser. 1, 1: 1–639.</mixed-citation></ref><ref id="B23"><mixed-citation xmlns:xlink="http://www.w3.org/1999/xlink" xlink:type="simple"><person-group><name name-style="western"><surname>van Steenis-Kruseman</surname><given-names>MJ</given-names></name></person-group> (<year>1958</year>) Malaysian plant collectors and collections. Suppl. I. Flora Malesiana, ser. 1 5: 1–108. [CCXXV-CCXLII]</mixed-citation></ref><ref id="B15"><mixed-citation xmlns:xlink="http://www.w3.org/1999/xlink" xlink:type="simple"><person-group><name name-style="western"><surname>Kostermans</surname><given-names>AJGH</given-names></name></person-group> (<year>1969</year>) <article-title>New and critical Malesian plants VIII.</article-title><source>Reinwardtia</source><volume>7</volume>(<issue>5</issue>): <fpage>433</fpage>–<lpage>449</lpage>.</mixed-citation></ref><ref id="B16"><mixed-citation xmlns:xlink="http://www.w3.org/1999/xlink" xlink:type="simple"><person-group><name name-style="western"><surname>Kostermans</surname><given-names>AJGH</given-names></name></person-group> (<year>1972</year>) <article-title>A synopsis of the Old World species of <italic><tp:taxon-name><tp:taxon-name-part taxon-name-part-type="genus">Trichospermum</tp:taxon-name-part></tp:taxon-name></italic> Blume (<tp:taxon-name><tp:taxon-name-part taxon-name-part-type="family">Tiliaceae</tp:taxon-name-part></tp:taxon-name>).</article-title><source>Transactions of the Botanical Society of Edinburgh</source><volume>41</volume>(<issue>3</issue>): <fpage>401</fpage>–<lpage>430</lpage>. <ext-link xlink:href="10.1080/03746607208685242" ext-link-type="doi" xlink:type="simple">https://doi.org/10.1080/03746607208685242</ext-link></mixed-citation></ref><ref id="B21"><mixed-citation xmlns:xlink="http://www.w3.org/1999/xlink" xlink:type="simple"><person-group><name name-style="western"><surname>Turland</surname><given-names>NJ</given-names></name><name name-style="western"><surname>Wiersema</surname><given-names>JH</given-names></name><name name-style="western"><surname>Barrie</surname><given-names>FR</given-names></name><name name-style="western"><surname>Greuter</surname><given-names>W</given-names></name><name name-style="western"><surname>Hawksworth</surname><given-names>DL</given-names></name><name name-style="western"><surname>Herendeen</surname><given-names>PS</given-names></name><name name-style="western"><surname>Knapp</surname><given-names>S</given-names></name><name name-style="western"><surname>Kusber</surname><given-names>W-H</given-names></name><name name-style="western"><surname>Li</surname><given-names>D-Z</given-names></name><name name-style="western"><surname>Marhold</surname><given-names>K</given-names></name><name name-style="western"><surname>May</surname><given-names>TW</given-names></name><name name-style="western"><surname>McNeill</surname><given-names>J</given-names></name><name name-style="western"><surname>Monro</surname><given-names>AM</given-names></name><name name-style="western"><surname>Prado</surname><given-names>J</given-names></name><name name-style="western"><surname>Price</surname><given-names>MJ</given-names></name><name name-style="western"><surname>Smith</surname><given-names>GF [Eds]</given-names></name></person-group> (<year>2018</year>) International Code of Nomenclature for algae, fungi, and plants (Shenzhen Code) adopted by the Nineteenth International Botanical Congress Shenzhen, China, July 2017. Regnum Vegetabile 159. Koeltz Botanical Books, Glashütten. <ext-link xlink:href="10.12705/Code.2018" ext-link-type="doi" xlink:type="simple">https://doi.org/10.12705/Code.2018</ext-link></mixed-citation></ref></ref-list></tp:taxon-treatment>
